# Supplementary material for: A Pleiotropic Flowering Time QTL Exhibits Gene-by-Environment Interaction for Fitness in a Perennial Grass
Source: Mol Biol Evol. 2022 Sep 23;39(10):msac203. doi: 10.1093/molbev/msac203 (PMC9550986; doi:10.1093/molbev/msac203)
Supplement: msac203_Supplementary_Data [file msac203_supplementary_data.zip]

Archive with 9 entries (9 files):
- Supplementary_Table_S1.xlsx
- Supplementary_Table_S2.xlsx
- Supplementary_Table_S3.xlsx
- Supplementary_Table_S4.xlsx
- Supplementary_Table_S5.xlsx
- Supplementary_Table_S6.xlsx
- Supplementary_Table_S7.xlsx
- Supplementary_Table_S8.xlsx
- Weng_et_al_Supplementary_Files.pdf
