# Supplementary material for: A Pleiotropic Flowering Time QTL Exhibits Gene-by-Environment Interaction for Fitness in a Perennial Grass
Source: Mol Biol Evol. 2022 Sep 23;39(10):msac203. doi: 10.1093/molbev/msac203 (PMC9550986; doi:10.1093/molbev/msac203)
Supplement: msac203_Supplementary_Data [file msac203_supplementary_data.zip › Supplementary_Table_S1.xlsx]

## Sheet: Sheet1
Table S1. Performance of flowering time in parents, F2, and RIL population.
# FIL2 and HAL2 flowering time means with SE; and F2 and RIL population flowering time means, range, and broad-sense heritability (H2).
Experiments	FIL2	HAL2	Population mean	Population range	H2
F2 (2014 Summer)	59.0 ± 4.2	33.3 ± 1.2	47.1	31 - 73	0.53
RIL (2015 Fall)	61.0 ± 4.6	48.7 ± 1.8	53.6	42.5 - 72.6	0.42
RIL (2016 Spring)	64.2 ± 4.0	38.9 ± 2.7	44	30.8 - 66.2	0.31
RIL (2016 Summer)	49.2 ± 3.1	41.2 ± 1.8	43.5	35.6 - 57.3	0.41
