# Supplementary material for: A Pleiotropic Flowering Time QTL Exhibits Gene-by-Environment Interaction for Fitness in a Perennial Grass
Source: Mol Biol Evol. 2022 Sep 23;39(10):msac203. doi: 10.1093/molbev/msac203 (PMC9550986; doi:10.1093/molbev/msac203)
Supplement: msac203_Supplementary_Data [file msac203_supplementary_data.zip › Supplementary_Table_S2.xlsx]

## Sheet: Sheet1
Table S2. Directional selection of flowering time divergence using Fraser v-test.
# σ2FIL and σ2HAL represent within variances of FIL2 and HAL2 parental lines in each experiment
# nFIL and nHAL represent the number of replicate individuals measured for FIL2 and HAL2 parental lines in each experiment
# σ2par represents variance between two parental groups
# σ2pop represents variance among the F2 or RIL population
# H2 means the broad-sense heritability (H2)
# Number of progeny in the populations
Population	F2 (2014 Summer)	RIL (2015 Fall)	RIL (2016 Spring)	RIL (2016 Summer)
σ2FIL	17.8182	21.5796	16.25	9.51111
σ2HAL	1.47727	3.17641	7.19333	3.28889
nFIL	12	32	25	10
nHAL	12	32	25	10
σ2par	3978.38	2401	8013.78	320
c	2	1	1	1
σ2pop	64.0113	38.9623	84.4069	20.1533
H2	0.53	0.42	0.31	0.41
N(progeny)	493	181	201	201
v	64.9216	23.747	28.894	5.8591
p	5.9952e-15	2.40009e-06	2.11869e-07	0.0163901
