# Supplementary material for: A Pleiotropic Flowering Time QTL Exhibits Gene-by-Environment Interaction for Fitness in a Perennial Grass
Source: Mol Biol Evol. 2022 Sep 23;39(10):msac203. doi: 10.1093/molbev/msac203 (PMC9550986; doi:10.1093/molbev/msac203)
Supplement: msac203_Supplementary_Data [file msac203_supplementary_data.zip › Supplementary_Table_S3.xlsx]

## Sheet: Sheet1
Table S3. Primers used in this study.
Experiment	Name	Primer F	Primer R
F2 population	M3-3019	CACGACGAGGTTGAACTGAA	CAAGCTGAAATTTGCCCGAG
	M3-4036	AGGGGAGCTCTTTGTATTCCT	TGCTTACATTGTTTGCCACC
	M3-4979	CACATCCAAGGACGTCTCCA	ATGTAATGCGGAGCCCACGT
	M3-6605	TTTCCTCTCCTCCCACTCCT	TCCGGGATCAGCAGATTAAG
	M3-7251	TAGCGACTTAGCAGCCATCA	TGGGCCCATTAATTCCATAA
	M3-8921	GCTGGAAGGGAACAAGAACA	GCTGGATGTATCTTTGCGGT
	M5-5149	CTGGCCATCTGAAAATGGAG	TACTTTTGCACCCACACCAA
	M5-5942	GTTTTGTCGGGTCACTGCAT	GCCTGGGTGAGAAGAGTACA
	M5-7052	TTCCCGCAATGCCAGTACTA	GCACTTTCAGCTAGCACCAA
	M5-7948	CTCCGGCTCCATAAACCTTC	TCTGAATTCTTCTCCGGTGAC
	M5-8935	TGTACGGTGGCAGTGTTACT	AAAGATGGCGCGAGTTCTAC
	M5-10149	ATCCGGTGGTATTTCTCGTG	AACAAACCCGCAACTTGTTC
	M5-10977	GGTCTGTGTTTGGGAAGCAG	GACGTCTAACTGCGGGAAAA
HIF fine mapping	M5-7948	CTCCGGCTCCATAAACCTTC	TCTGAATTCTTCTCCGGTGAC
	M5-8935	TGTACGGTGGCAGTGTTACT	AAAGATGGCGCGAGTTCTAC
	M5-9163	CATGGAACTCGGACACAAGA	TGGACGTCTCGTCTTCTCCT
	M5-9635	CCCGTGGTTTCTATCTCTGG	CGGTCCTTAATCCGTAGCAG
	M5-10149	ATCCGGTGGTATTTCTCGTG	AACAAACCCGCAACTTGTTC
	M5-10558	TCACCACCTCTGAAACCACA	TGATAGCCGTGTTGGTGGTA
	M5-10977	CTGCTGCTTGTGGTCTGTGT	CGTCTAACTGCGGGAAAAAG
	M5-11225	CATGATTCAGGTTGCCGTAA	GTTCAGTTCTGCCCTTCCAG
	M5-12029	ACGGTTGATCAGGAAAATGC	AAGCTTCGAGGACGAGTTGA
	M5-12422	CTGGGGCTATACCTCCCTTC	GATTGAGGTGCTCCACCTTT
Expression analysis	qPhUBI	TCATTTCGATGCTCTCTAGTCC	TTCCTGAGATTTGCGAACAATG
	qPhFTL9	TGATACGCGATGTGTTGGAT	TGCAGATGGTTTCAGCTCAG
