# Supplementary material for: A Pleiotropic Flowering Time QTL Exhibits Gene-by-Environment Interaction for Fitness in a Perennial Grass
Source: Mol Biol Evol. 2022 Sep 23;39(10):msac203. doi: 10.1093/molbev/msac203 (PMC9550986; doi:10.1093/molbev/msac203)
Supplement: msac203_Supplementary_Data [file msac203_supplementary_data.zip › Supplementary_Table_S4.xlsx]

## Sheet: Sheet1
Table S4. QTL-by-environment interaction in RIL population.
Model	Chr	Position	LOD	CI_low	CI_high	Flank_low	Flank_high
Full model	Chr02	69.9119	12.7652	67.5637	71.4102	Chr02_44831873	Chr02_45469551
	Chr03	5	8.70311	2.8592	28.3668	Chr03_2327903	Chr03_9678754
	Chr03	64	7.04753	61.7371	68.5541	Chr03_18299839	Chr03_20870522
	Chr05	35.7226	12.0679	24.9588	50.0647	Chr05_6824611	Chr05_12458427
	Chr07	4.03762	6.55492	1.12601	15.3388	Chr07_5548667	Chr07_30859239
QTL x E	Chr01	26.2675	2.58535	13.3617	33.3333	Chr01_4154365	Chr01_8432887
	Chr02	29.2594	3.75965	20.8558	48.6075	Chr02_4474647	Chr02_38826807
	Chr02	69.9119	7.35498	67.5637	71.4102	Chr02_44831873	Chr02_45469551
	Chr03	25.9506	5.83417	2.8592	28.3668	Chr03_2327903	Chr03_9678754
	Chr03	65	6.43591	61.0007	68.5541	Chr03_18211988	Chr03_20870522
	Chr04	17.6485	3.35394	0	46.5099	Chr04_498514	Chr04_8612229
	Chr05	25.6958	5.67154	14.0591	51.2038	Chr05_4722052	Chr05_12754658
	Chr06	21.022	2.44664	2.05761	72.5185	Chr06_1375836	Chr06_41193977
	Chr07	13.639	3.22117	1.12601	27.4271	Chr07_5548667	Chr07_33198075
