# Supplementary material for: A Pleiotropic Flowering Time QTL Exhibits Gene-by-Environment Interaction for Fitness in a Perennial Grass
Source: Mol Biol Evol. 2022 Sep 23;39(10):msac203. doi: 10.1093/molbev/msac203 (PMC9550986; doi:10.1093/molbev/msac203)
Supplement: msac203_Supplementary_Data [file msac203_supplementary_data.zip › Supplementary_Table_S5.xlsx]

## Sheet: Sheet1
Table S5. Main effects of QTL at each RIL experiment.
Experiment	QTL	Chr	Peak (cM)	LOD	1.5 Lod Interval	% model var	% QTL var	Effect	SE	Positive allele donor	G x E
2015 Fall	QTL-1-5	5	41.2	3.8	39.7-63.5	24.3	8.1	-1.65	0.39	FIL2	y
	QTL-1-7	7	8.4	4	0.3-12.3		8.5	-2	0.46	FIL2	y
	QTL-1-9	9	56.9	3.6	47.4-59.3		7.6	-1.46	0.35	FIL2	n
2016 Spring	QTL-2-2	2	69.9	8.1	66.5-72.3	43.5	12.1	-2.73	0.43	FIL2	y
	QTL-2-3.1	3	63.3	4.3	4.3-68		6.2	-1.93	0.43	FIL2	y
	QTL-2-5	5	46	6.5	42.2-47.1		9.6	-2.61	0.46	FIL2	y
	QTL-2-7	7	13.6	4.1	8.4-27.4		5.9	-2.57	0.58	FIL2	y
2016 Summer	QTL-3-1	1	71.5	5.9	68.5-75	40.1	9.4	0.86	0.21	HAL2	n
	QTL-3-2.1	2	20.9	5.5	19-28.5		8.8	0.97	0.19	HAL2	y
	QTL-3-2.2	2	64.4	6.1	58.5-65.8		9.7	-1.08	0.2	FIL2	n
	QTL-3-4	4	71.9	3.9	62.5-83.3		6.1	-0.78	0.18	FIL2	n
	QTL-3-5	5	42.7	10.6	40.3-44		17.8	-1.19	0.2	FIL2	y
