# Supplementary material for: A Pleiotropic Flowering Time QTL Exhibits Gene-by-Environment Interaction for Fitness in a Perennial Grass
Source: Mol Biol Evol. 2022 Sep 23;39(10):msac203. doi: 10.1093/molbev/msac203 (PMC9550986; doi:10.1093/molbev/msac203)
Supplement: msac203_Supplementary_Data [file msac203_supplementary_data.zip › Supplementary_Table_S6.xlsx]

## Sheet: Sheet1
Table S6. The protein selection and gene expression variation of annoted genes in 380-kb interval of NIL plants
# Significant differential expression genes (P < 0.01) were labeled as the asterisk (*) in the "Annotation" column
FIL2 ID	HAL2 ID	Annotation	HAL-mean	HAL-std	FIL-mean	FIL-std	P-value	amino acid change	Ka	Ks	Ka/Ks	Note
Pahal.5G153300	PhHAL.5G153500	SGS domain containing protein, expressed	3.87845	0.395469	3.93956	0.567684	0.765892	1	0.00201073	0	NA
Pahal.5G153400	PhHAL.5G153600	AAA-type ATPase family protein, putative, expressed *	6.59273	0.380867	4.8272	0.705647	4.23233e-07	0	0	0.00729933	0
Pahal.5G153500	PhHAL.5G153700	gibberellin 2-beta-dioxygenase, putative, expressed	2.32476	0.546252	2.41035	0.525824	0.70592	2	0.00274788	0.00393444	0.698419
Pahal.5G153700	PhHAL.5G153800		1.65651	4.44089e-16	1.65651	4.44089e-16	1	NA	NA	NA	NA
Pahal.5G153800	PhHAL.5G153900	potassium channel KAT1, putative, expressed	3.66886	0.667084	3.503	0.403349	0.484696	2	0.00161486	0.0153393	0.105276
Pahal.5G153900	PhHAL.5G154000	expressed protein	2.38691	0.568269	2.67343	0.589335	0.247513	1	0.00110436	0.00676824	0.163168
Pahal.5G154000	PhHAL.5G154100	la domain containing protein, expressed	7.68136	0.16389	7.76732	0.239424	0.322997	8	0.00856846	0.0249726	0.343115
Pahal.5G154100	PhHAL.5G154200	expressed protein	1.80407	0.25938	1.65651	4.44089e-16	0.085837	2	0.00540786	0	NA
Pahal.5G154200	PhHAL.5G154300	bZIP transcription factor domain containing protein, expressed	1.96258	0.613279	2.35919	0.635366	0.141467	2	0.00327422	0.0148642	0.220275
Pahal.5G154300	PhHAL.5G154400	expressed protein	1.91043	0.475759	1.72199	0.226845	0.250119	6	0.00604385	0.0146749	0.41185
Pahal.5G154600	PhHAL.5G155000	expressed protein *	4.96317	0.384144	4.3397	0.340438	0.000465308	18	0.0106264	0.014421	0.73687
Pahal.5G154700	PhHAL.5G155100	expressed protein	1.65651	4.44089e-16	1.65651	4.44089e-16	1	NA	NA	NA	NA
Pahal.5G154800	PhHAL.5G155200	expressed protein	1.65651	4.44089e-16	1.65651	4.44089e-16	1	NA	NA	NA	NA
Pahal.5G155000	PhHAL.5G155300	pentatricopeptide, putative, expressed *	3.67319	0.303444	2.78804	0.691134	0.00088514	3	0.00261552	0.00614128	0.425892
Pahal.5G155200	PhHAL.5G155400	expressed protein	1.65651	4.44089e-16	1.65651	4.44089e-16	1	0	0	0	NA
Pahal.5G155300	PhHAL.5G155500	protein of unknown function DUF1421 domain containing protein, expressed	5.50029	0.194625	5.55089	0.288278	0.624336	4	0.00302534	0.00710625	0.42573
Pahal.5G155400	PhHAL.5G155600	1,3-beta-glucan synthase component, putative, expressed	6.23105	0.279089	6.25439	0.340904	0.85856	9	0.00219821	0.00635723	0.34578
Pahal.5G155500	PhHAL.5G155700	DNA-binding protein-related, putative, expressed *	7.70726	0.184035	7.28857	0.295807	0.000527174	0	0	0.040482	0
Pahal.5G155600	PhHAL.5G155800	expressed protein *	5.57646	0.375268	5.18053	0.267276	0.00912532	0	0	0.0127663	0
Pahal.5G155800	PhHAL.5G155900	expressed protein *	2.68644	0.788171	1.84002	0.345769	0.00509877	2	0.00296626	0.0245504	0.120823
Pahal.5G155900	PhHAL.5G156000	auxin response factor, putative, expressed	6.16412	0.369242	6.38996	0.314278	0.130304	7	0.00450645	0.00606064	0.74356
Pahal.5G156000	PhHAL.5G156100	O-methyltransferase, putative, expressed	1.72577	0.229706	1.69199	0.122917	0.669893	2	0.00251073	0.0144714	0.173496
Pahal.5G156100	PhHAL.5G156200	expressed protein	5.57828	0.339395	5.2957	0.397482	0.0790773	1	0.00181763	0.0117076	0.155253
Pahal.5G156200	PhHAL.5G156300	expressed protein *	3.78018	0.334579	2.80635	0.503992	1.85287e-05	1	0.0025226	0.016184	0.15587
Pahal.5G156300	PhHAL.5G156400	dehydrogenase, putative, expressed	5.12445	0.321302	4.9111	0.320428	0.124963	4	0.00496177	0.0136756	0.362819
Pahal.5G156400	PhHAL.5G156500	one zinc finger protein, putative, expressed *	5.87531	0.247299	5.29863	0.280995	2.62868e-05	3	0.00235602	0.0180421	0.130585
Pahal.5G156500	PhHAL.5G156600	heat- and acid-stable phosphoprotein, putative, expressed	8.63565	0.276239	8.80079	0.14532	0.0952596	0	0	0.0302054	0
Pahal.5G156600	PhHAL.5G156700	GTP-binding protein typA/bipA, putative, expressed	5.85207	0.341437	5.85783	0.180439	0.960786	4	0.00264653	0.0119783	0.220944
Pahal.5G156700	PhHAL.5G156800	lipid-A-disaccharide synthase family protein, expressed	2.87778	0.598868	2.97438	0.430638	0.664249	6	0.00567468	0.0177174	0.320289
Pahal.5G156800	PhHAL.5G156901	ethylene-responsive transcription factor 2, putative, expressed	2.83656	0.580723	2.76052	0.540552	0.74878	0	0	0	NA
Pahal.5G156900	PhHAL.5G157000	glucosidase 2 subunit beta precursor, putative, expressed	1.65651	4.44089e-16	1.65651	4.44089e-16	1	1	0.00211268	0.00643781	0.328167
Pahal.5G157000	PhHAL.5G157100	enoyl-CoA hydratase/isomerase family protein, putative, expressed	1.65651	4.44089e-16	1.65651	4.44089e-16	1	11	0.0101376	0.0200633	0.505282
Pahal.5G157100	PhHAL.5G157200	OsFBX24 - F-box domain containing protein, expressed *	5.27308	0.210749	4.8411	0.29376	0.000509225	2	0.00201613	0.0115944	0.173888
Pahal.5G157200	PhHAL.5G157300	lipase, putative, expressed	1.70649	0.165784	1.84997	0.371341	0.241796	3	0.00272686	0.00862492	0.316161
Pahal.5G157300	PhHAL.5G157400	expressed protein	2.06004	0.51729	1.65651	4.44089e-16	0.0252606	NA	NA	NA	NA
Pahal.5G157400	PhHAL.5G157500	expressed protein	4.85554	0.284739	4.84557	0.191015	0.923201	2	0.00247576	0	NA
Pahal.5G157500	PhHAL.5G157600	Ubiquinone reductase	6.65648	0.344755	6.42568	0.45619	0.182636	0	0	0	NA
Pahal.5G157600	PhHAL.5G157700	retrotransposon protein, putative, unclassified, expressed	4.00662	0.68002	3.5353	0.630798	0.0994416	7	0.00466305	0.00854954	0.545416
Pahal.5G157700	PhHAL.5G157800	ras-related protein, putative, expressed *	7.43149	0.2064	7.09321	0.191594	0.000501493	0	0	0.00713442	0
Pahal.5G157800	PhHAL.5G157900	coiled-coil domain-containing protein 25, putative, expressed *	4.73276	0.438044	3.36416	0.664221	7.87831e-06	1	0.00198807	0	NA
Pahal.5G157900	PhHAL.5G158000	leucine rich repeat family protein, putative, expressed	1.65651	4.44089e-16	1.65651	4.44089e-16	1	0	0	0.00508908	0
Pahal.5G158000	PhHAL.5G158100	CESA4 - cellulose synthase, expressed *	4.59206	1.16018	2.74504	0.607136	0.000220815	2	0.000890604	0.00867062	0.102715
Pahal.5G158200	PhHAL.5G158200	WRKY13, expressed	2.97741	0.668735	3.06593	0.63288	0.74794	1	0.00149589	0.00883012	0.169407
Pahal.5G158400	NA	expressed protein	NA	NA	NA	NA	NA	NA	NA	NA	NA
Pahal.5G158700	PhHAL.5G158300	transferase family protein, putative, expressed	1.82939	0.260174	1.73818	0.282919	0.428813	NA	NA	NA	NA
Pahal.5G158800	PhHAL.5G158400	transporter family protein, putative, expressed	4.72955	0.308128	4.61844	0.525731	0.539544	4	0.00312623	0.00496896	0.629151
Pahal.5G159000	PhHAL.5G158600	DUF623 domain containing protein, expressed	1.65651	4.44089e-16	1.65651	4.44089e-16	1	4	0.00546762	0.018288	0.298973
Pahal.5G159300	PhHAL.5G158800	trehalose synthase, putative, expressed *	7.37387	0.327377	6.71088	0.379555	0.000164883	3	0.00144666	0.0126203	0.11463
Pahal.5G159400	PhHAL.5G158900	HSF-type DNA-binding domain containing protein, expressed	5.26021	0.277784	5.59957	0.324852	0.0128391	0	0	0.0164706	0
Pahal.5G159500	PhHAL.5G159000	ribosomal protein L13, putative, expressed	9.6477	0.251466	9.46374	0.248617	0.0914637	0	0	0.00592303	0
Pahal.5G159600	PhHAL.5G159100	hydrolase, acting on carbon-nitrogen, putative, expressed	4.51639	0.283329	4.39595	0.307274	0.338267	2	0.00190476	0.0148226	0.128504
Pahal.5G159700	PhHAL.5G159200	DUF1264 domain containing protein, putative, expressed	1.65651	4.44089e-16	1.65651	4.44089e-16	1	2	0.00360903	0.0106858	0.337739
Pahal.5G159800	PhHAL.5G159350	peptide transporter PTR2, putative, expressed	1.65651	4.44089e-16	1.65651	4.44089e-16	1	5	0.00546152	0.0242655	0.225073
Pahal.5G159900	PhHAL.5G159500	MAC/Perforin domain containing protein, putative, expressed	5.74202	0.371545	5.53862	0.496594	0.275563	2	0.00158124	0.00987262	0.160164
Pahal.5G160000	PhHAL.5G159600	osFTL9 FT-Like9 homologous to Flowering Locus T gene *	2.80949	0.99768	1.78244	0.295615	0.00605047	1	0.00250627	0.0153852	0.162902
Pahal.5G160100	PhHAL.5G159700	serine/threonine protein kinase, putative, expressed	6.62582	0.273903	6.75642	0.382778	0.354185	3	0.00273765	0.0063125	0.433686
Pahal.5G160200	PhHAL.5G159800	Acylhydrolase superfamily protein	1.84351	0.338459	1.65651	4.44089e-16	0.0940722	3	0.0037329	0.0142522	0.261917
Pahal.5G160300	PhHAL.5G159900	expressed protein *	2.75743	0.598844	1.77142	0.398075	0.000195391	7	0.0199917	0.0311329	0.64214
Pahal.5G160333	NA		NA	NA	NA	NA	NA	NA	NA	NA	NA
Pahal.5G160400	PhHAL.5G160100	DUF584 domain containing protein, putative, expressed	1.69559	0.129613	1.65651	4.44089e-16	0.338801	5	0.0152561	0	NA
Pahal.5G160500	PhHAL.5G160400	expressed protein *	2.77365	0.560487	3.36582	0.29262	0.00630529	2	0.0024326	0.00357356	0.680721
Pahal.5G160600	PhHAL.5G160500	plastocyanin-like domain containing protein, putative, expressed	1.65651	4.44089e-16	1.70928	0.182816	0.337049	1	0.001998	0.0108403	0.184313
