# Supplementary material for: A Pleiotropic Flowering Time QTL Exhibits Gene-by-Environment Interaction for Fitness in a Perennial Grass
Source: Mol Biol Evol. 2022 Sep 23;39(10):msac203. doi: 10.1093/molbev/msac203 (PMC9550986; doi:10.1093/molbev/msac203)
Supplement: msac203_Supplementary_Data [file msac203_supplementary_data.zip › Supplementary_Table_S7.xlsx]

## Sheet: Sheet1
Table S7. ANOVA test for parents and NIL plants in reciprocal transplant experiment.
Source of variation	Parents	NILs
No. of tillers per plant
Genotype	4.9 *	0.1
Location	607.9 ***	968.8 ***
Genotype x Location	57.8 ***	15.4 ***
No. of primary branches per panicle
Genotype	316.5 ***	0.6
Location	91.5 ***	120.9 ***
Genotype x Location	4.1 *	0.6
No. of secondary branches per panicle
Genotype	219.0 ***	0.5
Location	91.1 ***	130.8 ***
Genotype x Location	20.1 ***	2.9
No. of flowers per panicle
Genotype	163.8 ***	1.8
Location	70.6 ***	612.9 ***
Genotype x Location	12.0 ***	12.2 ***
Above ground biomass per plant
Genotype	5.7 *	n/a
Location	1271.8 ***	533.7 ***
Genotype x Location	357.5 ***	5.1 *
No. of seeds per planta
Genotype	52.3 ***	n/a
Location	674.4 ***	1161.2 ***
Genotype x Location	110.1 ***	14.8 ***
F-ratios from two-way ANOVA are given. Numerator df = 1 in all cases
a: square-root-transformed before analysis
*, P < 0.05; **, P < 0.01; ***, P < 0.001
