# Supplementary material for: A Pleiotropic Flowering Time QTL Exhibits Gene-by-Environment Interaction for Fitness in a Perennial Grass
Source: Mol Biol Evol. 2022 Sep 23;39(10):msac203. doi: 10.1093/molbev/msac203 (PMC9550986; doi:10.1093/molbev/msac203)
Supplement: msac203_Supplementary_Data [file msac203_supplementary_data.zip › Supplementary_Table_S8.xlsx]

## Sheet: Sheet1
Table S8. Summary of Ka, Ks, and Ka/Ks of PhFTL9 orthologous pairs in panicoid grasses.
Sequence	Ka	Ks	Ka/Ks	P-Value(Fisher)
Pahal.5G160000 & Pavir.5KG539100	0.0209539	0.0851583	0.246059	0.000916602
Pahal.5G160000 & Seita.5G317600	0.0870288	0.240186	0.362339	0.000191238
Pahal.5G160000 & Sobic.003G295300	0.030964	0.324197	0.0955098	2.45016e-14
Pahal.5G160000 & Zm00001d043461_T001	0.038176	0.581547	0.0656456	4.99818e-22
PhHAL.5G159600 & Pavir.5KG539100	0.0244642	0.0827063	0.295796	0.00412213
PhHAL.5G159600 & Seita.5G317600	0.091269	0.232221	0.393026	0.00042856
PhHAL.5G159600 & Sobic.003G295300	0.035245	0.307728	0.114533	1.03168e-12
PhHAL.5G159600 & Zm00001d043461_T001	0.0414516	0.567403	0.0730549	1.36013e-21
Pavir.5KG539100 & Seita.5G317600	0.101628	0.222348	0.457068	0.00331736
Pavir.5KG539100 & Sobic.003G295300	0.0400269	0.279736	0.143088	1.39361e-10
Pavir.5KG539100 & Zm00001d043461_T001	0.0469978	0.672701	0.0698643	1.30627e-19
Seita.5G317600 & Sobic.003G295300	0.0885303	0.304446	0.290791	2.07375e-06
Seita.5G317600 & Zm00001d043461_T001	0.094555	0.549143	0.172187	9.24742e-13
Sobic.003G295300 & Zm00001d043461_T001	0.0337463	0.414772	0.0813613	4.86476e-17
